# Supplementary material for: Fecal let-7b and miR-21 directly modulate the intestinal microbiota, driving chronic inflammation
Source: Gut Microbes. 2024 Sep 3;16(1):2394249. doi: 10.1080/19490976.2024.2394249 (PMC11376420; doi:10.1080/19490976.2024.2394249)
Supplement: Supplemental Material [file KGMI_A_2394249_SM0081.zip]

Archive with 1 entries (1 files):
- R2 Supplementary file clean.docx
